# Supplementary material for: Transcriptional Response of ABCH Transporter Genes to Host Allelochemicals in Dendroctonus armandi and Their Functional Analysis
Source: Insects. 2025 Oct 22;16(11):1075. doi: 10.3390/insects16111075 (PMC12653539; doi:10.3390/insects16111075)
Supplement: Supplementary file 1 [file insects-16-01075-s001.zip]

Archive with 1 entries (1 files):
- insects-3878323-supplementary.pdf
